# Supplementary material for: Management of Implantable Cardiovascular Devices in Patients Undergoing Radiotherapy
Source: Diagnostics (Basel). 2026 Feb 14;16(4):578. doi: 10.3390/diagnostics16040578 (PMC12939585; doi:10.3390/diagnostics16040578)
Supplement: Supplementary file 1 [file diagnostics-16-00578-s001.zip]

Archive with 1 entries (1 files):
- diagnostics-4111975-supplementary.pdf
